# Supplementary material for: Regulatory Effects of Three-Dimensional Cultured Lipopolysaccharide-Pretreated Periodontal Ligament Stem Cell-Derived Secretome on Macrophages
Source: Int J Mol Sci. 2023 Apr 10;24(8):6981. doi: 10.3390/ijms24086981 (PMC10139044; doi:10.3390/ijms24086981)
Supplement: Supplementary file 1 [file ijms-24-06981-s001.zip]

Archive with 1 entries (1 files):
- ijms-2252625-supplementary.pdf
